# Supplementary material for: Computerized Assessment of Communication for Cognitive Stimulation for People with Cognitive Decline Using Spectral-Distortion Measures and Phylogenetic Inference
Source: PLoS One. 2015 Mar 24;10(3):e0118739. doi: 10.1371/journal.pone.0118739 (PMC4372422; doi:10.1371/journal.pone.0118739)
Supplement: S1 Code — (M) [file pone.0118739.s005.m]

% http://en.pudn.com/downloads140/sourcecode/speech/detail603339_en.html
%
%DISTANCE : perform spectral distortion measure. 
%Function: y=spdistance(a,b,xa,zi,method) returns the distortion measure between 
%            two frames of speech data. 
% 
%INPUT:  a == LPC coefficients for the reference speech 
%        b == LPC coefficients for the test speech 
%        xa == reference speech 
%        zi == initial value of the Linear Prediction filter (excluded by TDP)
%        method==1 calculate the ITAKURA MEASURE. 
%              ==2 calculate the WEIGHTED CEPTRAL DISTANCE. 
%              ==3 calculate the LOG SPECTRAL DISTANCE. 
% 
%OUTPUT:  y == Integrate{ square[ log(A((w))-log(B(w)) ] }; 
%      or 
%      or y == beta/alpha-1; beta=filter(b,1,xa)^2; alpha=filter(a,1,xa); 
% 
%REFERENCE: see "Fundamentals of speech recognition" by Rabiner & Juang 
%           pg. 195 for details. 
        
function y=spdistance(a,b,xa,method); 
 
 
if method==1 
%%%%%%%%%%%%%%%% ITAKURA MEASURE 
 
%---------------------------not working
 % xa=xa(:)'; 
 % err=filter(b,1,xa,zi); 
 % beta=err*err'; 
 % err=filter(a,1,xa,zi); 
 % alpha=err*err'; 
 % y=beta/alpha-1; 
 % if y<0 
 %    y=abs(y)+1; 
 % end 
% --------------------------
 
 % TD Pham 
 % http://www.mathworks.com/help/signal/ref/lpc.html

  est_xa = filter([0 -a(2:end)],1,xa);
  exa = xa-est_xa;
  est_xb = filter([0 -b(2:end)],1,xa);
  y = (norm(est_xb)/norm(est_xa)) - 1;
  if y<0 
     y=abs(y)+1; 
  end 
 
 
elseif method==2 
%%%%%%%%%%%%%%%% WEIGHTED CEPTRAL DISTANCE 
 
   % 1. construct the cepstral coefficeint for the reference speech 
   order=length(a)-1; % L = order
   c1=zeros(1,2*order); 
   a=a(:); 
   a=[a;zeros(order,1)]; 
   for i=1:order 
       c1(i)=a(i+1)+(1:i-1)/i.*c1(1:i-1)*a(i:-1:2); 
   end 
   for i=order+1:2*order 
       c1(i)=(1:i-1)/i.*c1(1:i-1)*a(i:-1:2); 
   end 
 
   % 2. construct the cepstral coefficient for the test speech 
   c2=zeros(1,2*order); 
   b=b(:); 
   b=[b;zeros(order,1)]; 
   for i=1:order 
       c2(i)=b(i+1)+(1:i-1)/i.*c2(1:i-1)*b(i:-1:2); 
   end 
   for i=order+1:2*order 
       c2(i)=(1:i-1)/i.*c2(1:i-1)*b(i:-1:2); 
   end 
 
   % 3. construct the weighting function. See function (4.36) at pg. 169 
   w=zeros(1,2*order); 
   for i=1:order 
       w(i)=1+order/2*sin(i*pi/order); 
       w(i+order)=0; 
   end 
 
   % 4. calculate the LIFTER CEPTRAL DISTANCE 
 
   y=w.*(c1-c2)*(c1-c2)'; 
 
elseif method==3 
 
%%%%%%%%%%%% LOG SPECTRAL DISTANCE 
 
   Ha=freqz(1,a,128); 
   Hb=freqz(1,b,128); 
   HH=log( abs(Ha) )-log( abs(Hb) ); 
   HH=HH(:)'; 
   y=(HH*HH')/128; 
 
end 
