# Supplementary material for: Computerized Assessment of Communication for Cognitive Stimulation for People with Cognitive Decline Using Spectral-Distortion Measures and Phylogenetic Inference
Source: PLoS One. 2015 Mar 24;10(3):e0118739. doi: 10.1371/journal.pone.0118739 (PMC4372422; doi:10.1371/journal.pone.0118739)
Supplement: S2 Code — (M) [file pone.0118739.s006.m]

% Calculate LPC, Spectral Distance and Plot Tree


function D = trees18(p,method)

    
%-------------------------------------------------
% D is vector of lower-half similarity matrix used for tree ploting 
% p = number of LPC poles
%        method==1 calculate the ITAKURA MEASURE. 
%              ==2 calculate the WEIGHTED CEPTRAL DISTANCE. 
%              ==3 calculate the LOG SPECTRAL DISTANCE. 
%--------------------------------------------------


load E_ds.mat % EDS; % Smooth Detrended elderly PPG
load M_ds.mat % MDS; % Smooth Detrended middle-aged (care worker) PPG
load B_ds.mat % BDS; % Smooth Detrended elderly PPG Before treament
load A_ds.mat % ADS; % Smooth Detrended elderly PPG After treament
%---

L = 18; % number of elderly subjects


for i=1:L
    
    % Calculate LPC coefficients
    aM{i} = lpc(MDS{i},p); % Care-Giver
    aE{i} = lpc(EDS{i},p); % Elderly during
    aB{i} = lpc(BDS{i},p); % Elderly before
    aA{i} = lpc(ADS{i},p); % Elderly after
         
    % Spectral distance between care-giver and elderly
    cd(i) = spdistance(aM{i},aE{i},MDS{i},method); % care,during
    cb(i) = spdistance(aM{i},aB{i},MDS{i},method); % care,before
    ca(i)  = spdistance(aM{i},aA{i},MDS{i},method); % care,after
    db(i) = spdistance(aE{i},aB{i},EDS{i},method); % during,before
    da(i) = spdistance(aE{i},aA{i},EDS{i},method); % during,after
    ba(i) = spdistance(aB{i},aA{i},BDS{i},method); % before,after
    
end


% Contruct distance format for tree ploting
% Lower-half of 4x4 matrix [care, during, before, after]

names={'Care-Giver', 'During Care', 'Before Care', 'After Care'};

for i = 1:L
    D{i} = [cd(i),cb(i),ca(i),db(i),da(i),ba(i)];
    tree(i)=seqlinkage(D{i},'UPGMA',names);
    plot(tree(i));
    xlabel('Distance')
    %plot(tree(i),'orient','bottom');
    %subplot(6,3,i), plot(tree(i),'orient','bottom')
end
        
